# Supplementary material for: Trebouxia lynnae sp. nov. (Former Trebouxia sp. TR9): Biology and Biogeography of an Epitome Lichen Symbiotic Microalga
Source: Biology (Basel). 2022 Aug 10;11(8):1196. doi: 10.3390/biology11081196 (PMC9405249; doi:10.3390/biology11081196)
Supplement: Supplementary file 1 [file biology-11-01196-s001.zip]

Archive with 1 entries (1 files):
- biology-1802638-supplementary.pdf
